# Supplementary material for: Health facility assessments of cervical cancer prevention, early diagnosis, and treatment services in Gulu, Uganda
Source: PLOS Glob Public Health. 2023 Feb 15;3(2):e0000785. doi: 10.1371/journal.pgph.0000785 (PMC10021907; doi:10.1371/journal.pgph.0000785)
Supplement: S1 Data — Highlighted Yellow = Service as expected for the health facility level. Highlighted Orange = Materials needed for adequate support to perform screening, diagnostics, and/or treatment services. (XLSX) [file pgph.0000785.s002.xlsx]

## Sheet: Detailed Data of all facilities
Facility Number	Health Centre	Date of Completion	Collect pap	Read pap	Perform VIA	Read HPV tests	Perform colpo and Bx	Read Bx	Perform DC	Perform tx	HPV vaccine	Section A	Guidelines	Received training in VIA	Received training in VILI	Received training in Colpo	Received training in treatment	Section B	Acetic Acid	Lugol's Iodine	Speculums	glass slides	Latex Gloves	Light available	Light functioning	Gyne table available	Gyne table functioning	Gyne table quantity	Stirrups available	Stirrups functioning	Stirrups quantity	DC available	DC functioning	DC quantity	Colpo available	Colpo functioning	Colpo quantity	Biospy available	Biopsy functioning	Biopsy quantity	LEEP Machine	LEEP Machine functioning	LEEP Machine quantity	Smoke Evacuator	Smoke Evacuator functioning	Smoke Evacuator quantity	Electrosurgical loop electrode	Loop electrode functioning	Loop electrode quantity
1	HEALTH CENTER III	2021-10-22										0	1					1			1	1	1	1
2	HEALTH CENTER III	2021-10-26										0	1					1			1	1	1	1
3	HEALTH CENTER III	2021-10-22									1	1						0			1	1	1	1
4	HOSPITAL	2021-10-20			1	1	1	1		1	1	6	1	1	1		1	4	1		1		1			1	1	1	1	1	2				1	1	2	1	1	3
5	HEALTH CENTER III	2021-10-21	1	1	1	1						4	1	1	1			3	1		1	1	1	1	1	1	1
6	HEALTH CENTER III	2021-10-22			1							1	1					1	1		1	1	1	1
7	HEALTH CENTER III	2021-10-22			1	1					1	3		1				1	1		1	1	1	1		1	1	1
8	HEALTH CENTER IV	2021-10-22			1	1				1	1	4	1	1	1		1	4	1		1
9	HEALTH CENTER III	2021-10-20										0	1	1	1	1		4			1	1	1	1	1	1	1	1	1
10	HEALTH CENTER III	2021-10-21			1	1					1	3						0	1		1		1	1	1
11	HEALTH CENTER III	2021-10-21			1	1					1	3						0	1		1		1	1	1
12	HEALTH CENTER III	2021-10-20			1	1			1	1		4	1	1	1		1	4	1		1	1	1	1	1	1	1	1	1	1	2	1	1	1				1	1	2
13	HOSPITAL	2021-10-21	1	1	1	1	1		1	1		7	1					1	1		1	1	1	1	1	1	1	1	1	1	2	1	1	1	1		1	1	1	1
14	HEALTH CENTER III	2021-10-22	1	1	1						1	4	1					1	1		1		1	1	1
15	HEALTH CENTER III	2021-10-22	1	1	1	1					1	5	1	1	1			3	1		1	1	1	1	1	1	1
16	HEALTH CENTER III	2021-10-25			1						1	2						0	1	1	1	1	1
17	HOSPITAL	2021-10-20	1	1	1	1	1	1		1	1	8	1	1	1	1	1	5	1	1	1	1	1	1	1	1	1	4							1	1	1	1	1	2	1	1	1				1	1	1
18	HEALTH CENTER III	2021-10-20										0						0	1	1	1	1	1
19	HEALTH CENTER III	2021-10-21			1					1	1	3	1	1	1		1	4	1	1	1		1	1	1	1	1	1	1	1	1
20	HEALTH CENTER III	2021-10-22									1	1	1					1			1					1	1	2	1		2
21	HEALTH CENTER III	2021-10-21				1					1	2	1	1	1			3			1	1	1	1		1	1	2	1	1	4
22	HOSPITAL	2021-10-21			1					1	1	3	1	1	1		1	4	1		1		1			1	1	2	1	1	4
[truncated: 16 more columns]

## Sheet: HC III Quant
Facility Number	Health Centre	Respondent's Role	Date of Completion	Collect pap	Read pap	Perform VIA	Read HPV tests	Perform colpo and Bx	Read Bx	Perform DC	Perform tx	HPV vaccine	Section A	Guidelines	Received training in VIA	Received training in VILI	Received training in Colpo	Received training in treatment	Section B	Acetic Acid	Lugol's Iodine	Speculums	glass slides	Latex Gloves	Light available	Light functioning	Gyne table available	Gyne table functioning	Gyne table quantity	Stirrups available	Stirrups functioning	Stirrups quantity	DC available	DC functioning	DC quantity	Colpo available	Colpo functioning	Colpo quantity	Biospy available	Biopsy functioning	Biopsy quantity	LEEP Machine	LEEP Machine functioning	LEEP Machine quantity	Smoke Evacuator	Smoke Evacuator functioning	Smoke Evacuator quantity	Electrosurgical loop electrode	Loop electrode functioning
1	HEALTH CENTER III	NURSE IN CHARGE	2021-10-22										0	1					1			1	1	1	1
2	HEALTH CENTER III	CLINICIAN IN CHARGE	2021-10-26										0	1					1			1	1	1	1
3	HEALTH CENTER III	MIDWIFE NURSE	2021-10-22									1	1						0			1	1	1	1
5	HEALTH CENTER III	NURSE IN CHARGE	2021-10-21	1	1	1	1						4	1	1	1			3	1		1	1	1	1	1	1	1
6	HEALTH CENTER III	MIDWIFE NURSE	2021-10-22			1							1	1					1	1		1	1	1	1
7	HEALTH CENTER III		2021-10-22			1	1					1	3		1				1	1		1	1	1	1		1	1	1
9	HEALTH CENTER III	HEAD CLINICAL SERVICES	2021-10-20										0	1	1	1	1		4			1	1	1	1	1	1	1	1	1	1
10	HEALTH CENTER III	MIDWIFE NURSE	2021-10-21			1	1					1	3						0	1		1		1	1	1
11	HEALTH CENTER III	HEAD CLINICAL SERVICES	2021-10-20			1	1			1	1		4	1	1	1		1	4	1		1	1	1	1	1	1	1	1	1	1	2	1	1	1				1	1	2
13	HEALTH CENTER III	MIDWIFE NURSE	2021-10-22	1	1	1						1	4	1					1	1		1		1	1	1
14	HEALTH CENTER III	NURSE	2021-10-22	1	1	1	1					1	5	1	1	1			3	1		1	1	1	1	1	1	1
15	HEALTH CENTER III	LABORATORY TECHNICIAN	2021-10-25			1						1	2						0	1	1	1	1	1
17	HEALTH CENTER III	NURSE	2021-10-20										0						0	1	1	1	1	1
18	HEALTH CENTER III	MIDWIFE NURSE	2021-10-21			1					1	1	3	1	1	1		1	4	1	1	1		1	1	1	1	1	1	1	1	1
19	HEALTH CENTER III	REGISTERED MIDWIFE	2021-10-22									1	1	1					1			1					1	1	2	1		2
20	HEALTH CENTER III	NURSE	2021-10-21				1					1	2	1	1	1			3			1	1	1	1		1	1	2	1	1	4
			Count	3	3	9	6	0	0	1	2	9		11	7	6	1	2		10	3	16	12	15	13	7	8	8	8	5	4	9	1	1	1	0	0	0	1	1	2	0	0	0	0	0	0	0	0
[truncated: 17 more columns]

## Sheet: HC IV above quant
Facility Number	Health Centre	Respondent's Role	Date of Completion	Collect pap	Read pap	Perform VIA	Read HPV tests	Perform colpo and Bx	Read Bx	Perform DC	Perform tx	HPV vaccine	Section A	Guidelines	Received training in VIA	Received training in VILI	Received training in Colpo	Received training in treatment	Section B	Acetic Acid	Lugol's Iodine	Speculums	glass slides	Latex Gloves	Light available	Light functioning	Gyne table available	Gyne table functioning	Gyne table quantity	Stirrups available	Stirrups functioning	Stirrups quantity	DC available	DC functioning	DC quantity	Colpo available	Colpo functioning	Colpo quantity	Biospy available	Biopsy functioning	Biopsy quantity	LEEP Machine	LEEP Machine functioning	LEEP Machine quantity	Smoke Evacuator	Smoke Evacuator functioning	Smoke Evacuator quantity	Electrosurgical loop electrode	Loop electrode functioning
4	HOSPITAL	NURSE IN CHARGE	2021-10-20			1	1	1	1		1	1	6	1	1	1		1	4	1		1		1			1	1	1	1	1	2				1	1	2	1	1	3
8	HEALTH CENTER IV	NURSE IN CHARGE	2021-10-22			1	1				1	1	4	1	1	1		1	4	1		1
12	HOSPITAL	GYNAECOLOGIST	2021-10-21	1	1	1	1	1		1	1		7	1					1	1		1	1	1	1	1	1	1	1	1	1	2	1	1	1	1		1	1	1	1
16	HOSPITAL	PHYSICIAN	2021-10-20	1	1	1	1	1	1		1	1	8	1	1	1	1	1	5	1	1	1	1	1	1	1	1	1	4							1	1	1	1	1	2	1	1	1				1	1
21	HOSPITAL	NURSE IN CHARGE	2021-10-21			1					1	1	3	1	1	1		1	4	1		1		1			1	1	2	1	1	4
			Count	2	2	5	4	3	2	1	5	4		5	4	4	1	4		5	1	5	2	4	2	2	4	4	8	3	3	8	1	1	1	3	2	4	3	3	6	1	1	1	0	0	0	1	1
[truncated: 17 more columns]
